# Supplementary material for: Species Composition and Ecological Aspects of Immature Mosquitoes (Diptera: Culicidae) in Phytotelmata in Cantareira State Park, São Paulo, Brazil
Source: Insects. 2025 Apr 2;16(4):376. doi: 10.3390/insects16040376 (PMC12027585; doi:10.3390/insects16040376)
Supplement: Supplementary file 1 [file insects-16-00376-s001.zip]

Archive with 3 entries (3 files):
- SupplementarMaterial-2.pdf
- Table S1.pdf
- Table S2.pdf
